# Supplementary material for: Social media as a determinant of health
Source: Eur J Public Health. 2024 Feb 24;34(3):425–6. doi: 10.1093/eurpub/ckae029 (PMC11161142; doi:10.1093/eurpub/ckae029)
Supplement: ckae029_Supplementary_Data [file ckae029_supplementary_data.zip]

Archive with 7 entries (6 files):
- ckae029_Supplementary_Data/
- ckae029_Supplementary_Data/ejph-2024-02-ed-0087-File002.docx
- ckae029_Supplementary_Data/ejph-2024-02-ed-0087-File003.docx
- ckae029_Supplementary_Data/ejph-2024-02-ed-0087-File004.docx
- ckae029_Supplementary_Data/ejph-2024-02-ed-0087-File005.docx
- ckae029_Supplementary_Data/ejph-2024-02-ed-0087-File006.docx
- ckae029_Supplementary_Data/ejph-2024-02-ed-0087-File007.docx
